# Supplementary material for: Chlorin Endogenous to the North Pacific Brittle Star Ophiura sarsii for Photodynamic Therapy Applications in Breast Cancer and Glioblastoma Models
Source: Biomedicines. 2022 Jan 8;10(1):134. doi: 10.3390/biomedicines10010134 (PMC8773836; doi:10.3390/biomedicines10010134)
Supplement: Supplementary file 1 [file biomedicines-10-00134-s001.zip]

Archive with 1 entries (1 files):
- biomedicines-1515544-supplementary.pdf
